# Supplementary material for: Peptide Activator Stabilizes DJ-1 Structure and Enhances Its Activity
Source: Int J Mol Sci. 2024 Oct 15;25(20):11075. doi: 10.3390/ijms252011075 (PMC11508141; doi:10.3390/ijms252011075)
Supplement: Supplementary file 1 [file ijms-25-11075-s001.zip]

Archive with 1 entries (1 files):
- ijms-3235386-supplementary.pdf
